# Supplementary material for: The TFEB-TGIF1 axis regulates EMT in mouse epicardial cells
Source: Nat Commun. 2022 Sep 3;13:5191. doi: 10.1038/s41467-022-32855-3 (PMC9440911; doi:10.1038/s41467-022-32855-3)
Supplement: Supplementary file 3 — Source Data [file 41467_2022_32855_MOESM3_ESM.zip]

Archive with 3 entries (2 files):
- Source data/
- Source data/Source data.xlsx
- Source data/Western blots.pdf
