# Supplementary material for: The TFEB-TGIF1 axis regulates EMT in mouse epicardial cells
Source: Nat Commun. 2022 Sep 3;13:5191. doi: 10.1038/s41467-022-32855-3 (PMC9440911; doi:10.1038/s41467-022-32855-3)
Supplement: Supplementary file 3 — Source Data [file 41467_2022_32855_MOESM3_ESM.zip › Source data/Source data.xlsx]

## Sheet: Fig. 1
Fig. 1d
i				ii				iii							iv
TFEB-EGFP								TFEB-EGFP			PDGFRα				TFEB-EGFP			PDGFRα
epi	subepi				Slug+	Slug-		epi	subepi		epi	subepi			epi	subepi		epi	subepi
85	55			TFEB-EGFP+ epi	42	411		79	47		49	83			76	59		40	72
84	61			TFEB-EGFP- subepi	252	198		73	45		28	64			84	53		25	40
50.6	34.3							60	56		24	51			88	57		39	71
58	45							44	41		18	28			79	42		22	35
73	56							66	60		25	55			76	45		24	28
63	42							72	50		28	54			77	55		35	96
72	38							80	51		30	40			85	51		63	94
92	51							69	58		43	105			84	49		44	126
102	40							65	49		65	110			77	54		41	115
100	36							66	45		35	70			81	50		49	131
71	61							66	45		40	105			83	56		65	174
71	59							83	47		46	103			71	42		64	124
65	46							75	43		38	73			75	43		54	81
83	45							93	40		68	87			105	39		57	73
81	39							65	30		29	56			89	46		27	56
78	36							84	34		15	61			64	25		30	60
73	41							98	39		41	58			101	39		42	86
															89	22		37	60
Fig. 1e
Control			TGFβ1
Total	Nucear		Total	Nucear
47.3	76.9		23.9	65.6
50	93.1		24.9	36.4
54.7	82.2		30.4	62.5
51.7	103.6		24.8	51.4
46.3	102.2		27.3	50.7
48.1	97.7		23.8	43.5
50.6	92.6		27.1	51.1
55.3	93.5		24.3	42.9
62.2	102.9		17.9	37.5
30	69.9		23	51
37	69.3		18.6	37.7
40	72		22.1	53
47.7	89.1		16.6	31.3
39.6	61.6		28.7	45.2
49	76.3		24.8	40.4
57	81.2		25.2	41.5
51	74.8		20.6	32.4
			20.9	39.7
			31.4	58.7
			29.7	50.3

## Sheet: Fig.2
Fig. 2b
	0h	24h	48h
	0	-1.04922	-1.76156
	0	-0.856509	-1.29947
	0	0.0420682	-0.583311
Fig. 2c
	0h	1	1	1
	24h	0.479173	0.721443	1.03903
	48h	0.339184	0.395094	0.594937
Fig. 2d
		Left							Right
		TBP	TFEB	TFE3	MITF	TFEC				TBP	TFEB	TFE3	MITF	TFEC
	Ct	28.397	28.9419	30.0698	30.9772	32.7537			Ct	25.3079	26.0663	28.2943	30.5439	39.6132
										25.2997	25.9694	28.227	31.0337	40.1661
										25.3868	25.6364	28.142	31.0607	39.2902

## Sheet: Fig. 3
Fig. 3d		left						right
			VD	VS	IVS			control	Gata5+; Tfebfs
		control	148.2	213.1	426.2			0.898686	1.02557
			103.4	131.7	300.9			0.541382	0.383039
			171.3	189.3	396.6			0.230146	1.66415
			78.5	127.6	225.7			0.542314	3.22318
			98.1	117.8	245.4			0.575973	3.0102
			103	107	266			0.878135	0.980357
			102	121.2	265.8			0.692242	4.46594
			110.7	162	277			0.639125	0.723862
		Gata5+; Tfebfs	63.8	85	141.7
			69.5	76.5	250.2
			89.9	104.9	224.8
			67.7	125.8	174.2
			72	152.9	125.9
			117.8	176.7	215.9
			131.7	152.6	209.8
			45.8	85.9	154.6
Fig. 3e		left							right
		PDGFRα+			PDGFRβ +				PDGFRα+			PDGFRβ +
		control	Gata5+; Tfebfs		control	Gata5+; Tfebfs			control	Gata5+; Tfebfs		control	Gata5+; Tfebfs
		106.485	89.9071		113	63.5			27.4579	11.1377		13.2723	1.23001
		109.891	94.5114		101.667	32			18.5181	7.31824		17.1642	2.35889
		125.258	58.6296		105	62.5			24.9354	1.00498		12.6268	2.48447
		99.7474	41.1808		134.333	35			12.2011	1.37581		15.4659	0.645995
		95.2054	70.9688		85.6667	78			20.3294	9.37346		12.7778	3.47734
		112.541	101.741		143	93.6667			25.833	0.551403		13.4054	5.28771
		118.597	69.2655		118	79			18.7299	13.4779		14.6667	13.1356
		74.3879	71.3333		119.333	82.5			17.4369	7.38007		14.9068	2.47748
		116	66.5		88.3333	86.5			13.8996	0.758214		11.5433	2.28856
		272	111		240.667	95			38.1833	2.07373		22.9983	7.60234
		112.333			201				13.1198			32.5843
					173							17.7282
Fig. 3f		i					ii					iii					iv
			epi	subepi				Slug+	Slug-				Zeb+	Zeb-				Twist+	Twist-
		control	369	482			control	346	330			control	262	579			control	109	278
		Gata5+; Tfebfs	555	298			Gata5+; Tfebfs	159	517			Gata5+; Tfebfs	131	708			Gata5+; Tfebfs	27	355

## Sheet: Fig. 4
Fig. 4b		left						right
		control		Gata5+; Tfebfs				control		Gata5+; Tfebfs
		control	TGFβ1	control	TGFβ1			control	TGFβ1	control	TGFβ1
		1.1104	2.64299	1.00102	1.58878			653.628	1218.64	696.207	1050
		0.90341	2.30307	1.05055	1.47819			664.867	876.718	766.087	865.656
		0.951568	2.4007	0.898687	1.60356			652.94	1197.55	629.782	1077.78
		0.698113	2.64909	0.977322	1.21444			816.347	1939.06	663.403	957.307
		2.00396	2.5414	1.20571	1.68776			479.502	1668.39	818.954	1086.11
		0.7183	2.66086	0.940696	1.78318			579.098	1339.35	625.195	738.818
		0.901009	2.35384	1.49526	1.43562			478.661	1081.69	1007.6	1091.77
		0.779731	2.16242	1.69549	1.76302			473.299	952.371	827.033	1033.44
		0.964656	2.26079	1.61963	1.70438			440.766	1721.46	852.302	1504.92
		0.913622	2.26288	1.2817	0.992548			634.858	887.505	773.462	1301.12
		0.934627	2.3793	1.02039	1.15024			725.08	1215.35	636.557	1306.78
		1.12061	2.10133	0.933618	1.09575			426.747	1614.21	655.702	1131.71
		1.17874	1.91285	1.0536	1.44447			688.877	1294.6	705.892	1082.02
		0.755245	2.34334	1.01873	0.952117			527.813	1096.69	706.478	940.609
		1.11645	1.64286	0.923217	1.04994			689.667	806.612	899.721	894.625
			1.75676		1.21013				1014.13		1018.4
			1.67042		1.29697				1198.24		1119.1
			1.95245		1.54749				3074.44		995.151
			2.00844		1.57451				3367.63		1032
			2.05666		1.49444				2741.31		1107.28
			2.02554
			1.97054
Fig. 4c		NAME	TGFβ1	TGFβ1 dox
		Acta2	2.84315	1.15511
		Adamts6	1.80554	0.700393
		Col16a1	1.31775	0.276253
		Col1a1	2.27876	0.341818
		Col5a3	1.69559	0.135308
		Ctgf	1.7765	-0.0325305
		Dcn	0.704811	-0.498003
		Itga11	4.63717	-0.0144763
		Itga5	1.93443	0.499122
		Ltbp2	4.42425	2.54178
		Mmp10	4.82453	3.11513
		Mmp15	1.99836	-0.157166
		Mmp16	1.3699	-0.0154323
		Mmp2	2.37815	1.68022
		Mmp3	0.519678	-1.3551
		Pdgfrb	3.77654	2.26387
		Pdpn	1.47359	0.127313
		Plau	1.81131	-0.165377
		Sparc	0.947786	0.368636
		Tagln	2.71633	1.57219
		Timp2	1.9772	-0.465189
		Tnc	4.25287	1.96381
		Vcan	1.3888	0.39913
		Ywhaz	0.528616	-0.412381
Fig. 4d	MEC TFEB S142A						MEC TFEB S142A dox
	TGFβ1,h	0	24	48	72		0	24	48	72
	Cdh1	0	0.054119	-0.759533	-0.585065		3.86242	5.06297	3.42411	5.26662
	Lama	0	-1.31065	-2.69873	-0.563647		2.46525	3.59962	2.79536	3.84609
	Slug	0	0.0677617	1.0704	0.757922		-0.169652	-0.397198	0.472086	0.405074
	Twist	0	0.591614	0.566497	-0.603428		0.019156	-0.488785	-0.403383	-0.634231
	Zeb	0	0.437446	0.737761	0.840568		-0.43442	-1.25445	-0.575206	-0.0222885
	Tcf21	0	0.0907315	1.21457	0.732205		-1.38128	-1.2678	-1.13401	-0.432282
	Acta2	0	3.15794	3.46821	3.53255		-2.2262	0.273713	1.57693	0.636963
	Tagln	0	2.74361	1.21579	0.303457		-0.025135	0.270125	-0.330256	0.579508
	CTGF	0	2.59588	0.601709	2.9387		-2.21857	-0.081315	0.759233	1.04337
	FN	0	1.99088	1.1897	1.28816		-0.556542	-0.776454	-0.0611525	0.583615
Fig. 4e		left								right
		αSMA								SM22α
		0	0.128362	0.0284482	0.148402	0.239809	0.159136			0	0.349584	0.138749	0.0976469	0.499611
		24	0.0997392	0.315317	0.252289	0.366599	0.421329			24	0.105339	0.655236	0.387256	0.385216
		48	1	1	1	1	1			48	1	1	1	1
		0 dox	0.265471	0.103505	0.228347	0.420337	0.170418			0 dox	0.478797	0.149528	0.237218	0.580035
		24 dox	0.0874039	0.339422	0.273204	0.41115	0.23692			24 dox	0.0869937	0.554058	0.19826	0.187028
		48 dox	0.710702	0.688706	0.48618	0.53339	0.100188			48 dox	0.472765	0.790567	0.216904	0.516583
Fig. 4f		ACTA2			Tagln
		siCtrl	siTfeb		siCtrl	siTfeb
		0	2.54719		0	0.835921
		0	1.31135		0	0.958415
		0	1.17138		0	2.09651
Fig. 4g		αSMA			SM22α
		siCtrl	siTfeb		siCtrl	siTfeb
		1	5.16623		1	3.464
		1	2.65625		1	1.5587
		1	3.88902		1	2.30071
		1	1.60864		1	2.20186
Fig. 4h		left						left
		Acta2						Tagln
		siCtrl	siTfeb	siCtrl dox	siTfeb dox			siCtrl	siTfeb	siCtrl dox	siTfeb dox
		0	1.66486	-1.03891	0.986772			0	2.23551	-0.69442	1.79298
		0	1.86861	-1.13569	1.0471			0	2.08613	-1.38193	1.50211
		0	1.09169	-0.774651	0.563362			0	0.751996	-0.525762	0.312664

## Sheet: Fig. 5
Fig. 5b		left						right
		pTGIF1-full						pTGIF1-full
		0h	1	1	1			0h	1	1	1
		2h	0.985117	0.892426	0.98643			2h	0.919135	0.917273	1.02308
		4h	1.13266	0.996705	1.05889			4h	0.825645	0.859943	0.928659
		6h	1.22703	1.07733	0.940754			6h	0.88711	0.926568	0.86115
		8h	1.46055	1.57736	1.74182			8h	0.939238	0.994997	1.17239
Fig. 5c		left									right
		TGIF1									TFEB
		0h	36.63	41.62	38.38	41.32	36.63	34.73			0h	14.82	18.93	16.04	20.7	16.35	15.08
		2h	50.52	45.59	39.2	29.18	24.61	34.47			2h	33.95	30.12	27.23	22.76	20.49	25.61
		4h	38.73	43.82	42.76	44.93	37.68	46.13			4h	45.57	48.39	50.01	45.47	54.75	54.36
		6h	36.58	30.31	50.5	48.02	24.6	38.54			6h	77.81	62.88	81.36	79.61	63.33	82.71
		8h	53.47	49.45	64.9	58.59	49.29	51.61			8h	74.08	87.2	103.77	99.13	84.71	85.78
Fig. 5d		dox	siTFEB
		2.025	-1.35629
		3.80067	-0.810407
		2.54196	-1.45179
		3.30515
		2.25616

## Sheet: Fig. 6
Fig. 6a		left									center									right
		TGIF1									Acta2									Tagln
		TGFβ1	0h			24h					TGFβ1	0h			24h					TGFβ1	0h			24h
			shCtrl	shCtrl dox	shTGIF1 dox	shCtrl	shCtrl dox	shTGIF1 dox				shCtrl	shCtrl dox	shTGIF1 dox	shCtrl	shCtrl dox	shTGIF1 dox				shCtrl	shCtrl dox	shTGIF1 dox	shCtrl	shCtrl dox	shTGIF1 dox
			0	0.972089	-0.490222	-0.0856138	1.61489	0.625578				0	-0.510233	-0.204287	4.50922	1.19291	4.94778				0	-0.539292	-0.300725	1.62404	-1.15656	0.468362
			0	1.96345	1.11788	0.873899	3.55497	1.5542				0	-0.586368	-0.0399831	2.15966	0.474989	2.05958				0	-0.351402	0.299801	0.665336	-0.191363	0.181768
			0	2.53394	1.62634	1.82917	2.44609	1.95511				0	-0.0969415	1.73132	4.00455	3.10528	4.5344				0	-0.539709	-0.258465	0.9481	-1.80501	0.195177
			0	0.913761	-1.25804	0.239181	1.30966	-1.10561				0	0.0398696	1.20865	3.62965	1.68614	3.73355				0	-0.343407	-0.137042	0.830223	-0.385214	0.103395
			0	0.816224	-0.809165	1.24922	2.04601	-0.242833				0	-0.126313	0.129167	2.47214	1.17363	2.86517
Fig. 6b		TGIF1
		TGFβ1	0h			24h			48h
			shCtrl	shCtrl dox	shTGIF1 dox	shCtrl	shCtrl dox	shTGIF1 dox	shCtrl	shCtrl dox	shTGIF1 dox
			18.024	27.5	10.153	35.7	79.731	20.919	78.379	64.5	9.504
			18.469	31.985	9.863	34.6	84.993	21.083	70.246	73.243	16.147
			19.591	28.405	10.537	30.3	83.047	24.309	44.833	64.476	16.766
			18.397	22.66	10.396	22.8	92.51	21.987	45.574	66.947	14.134
			22.027	20.637	11.234	35.3	76.925	21.448	42.596	66.206	17.5
			17.742	23.836	9.61	34.6	79.931	19.838	56.413	69.309	19.79
			17.872	21.343	11.22	38.5	82.105	21.368	52.629	63.242	19.561
			17.654	23.946	10.602	35.5	81.461	15.072	61.662	57.788	20.272
			17.579	16.747	9.755	42	64.505	17.339	50.496	69.733	17.079
				17.076	9.25	40.3	80.421	17.616	47.548	63.677	16.496
Fig. 6c		left												right
		SM22α												Cell size
		TGFβ1	0h			24h			48h					TGFβ1	0h			24h			48h
			shCtrl	shCtrl dox	shTGIF1 dox	shCtrl	shCtrl dox	shTGIF1 dox	shCtrl	shCtrl dox	shTGIF1 dox				shCtrl	shCtrl dox	shTGIF1 dox	shCtrl	shCtrl dox	shTGIF1 dox	shCtrl	shCtrl dox	shTGIF1 dox
			7.23961	3.19285	10.1904	41.9181	14.8994	30.4625	47.56	25.8748	32.5559				1160.08	571.973	969.408	1274.21	1169.77	1733.72	2246.11	823.677	1276.61
			9.50982	3.32098	4.77905	31.1657	22.9374	38.4312	58.9382	17.7545	32.035				1022.99	682.481	1047.32	2312.63	543.678	1681.46	1989.36	1672.25	1308.07
			6.1013	3.87728	7.54485	40.7258	11.1683	41.7513	42.0595	22.0142	44.0997				928.698	860.603	942.716	2494.87	1220	1494.3	1654.78	1240.16	1267.68
			6.9275	3.52985	7.45841	39.2104	9.86209	31.9326	40.7833	32.0981	32.2247				1071.31	823.333	919.63	2593.11	962.794	1383.02	2282.71	1164.31	1324.8
			8.31152	5.34964	6.60471	45.3532	6.77538	41.5743	49.0799	24.7873	34.7877				797.029	650.366	1054.36	2352.42	1181.97	2753.96	2188.15	1239.09	1082.75
			8.86723	4.03585	4.02991	43.4791	6.58859	33.9309	42.5555	27.8449	35.9647				1317.07	471.62	1098.2	1738.88	1218.1	1375.45	1682.07	1041.33	1119.98
			7.07661	4.81504	4.45621	39.3792	8.4551	28.8635	45.1299	28.6655	30.5434				1196.95	843.824	1221.47	2127.7	1257.94	1992.36	1878.58	1303.73	1365.6
			5.83049	3.03176	6.10037	34.0791	6.92135	39.8197	47.5964	20.9669	44.9676				974.459	1091.29	1158.32	1753.45	1071	2262.54	2427.24	783.297	2028.26
			7.54268	4.62131	4.42342	35.1927	8.76492	30.3356	57.4028	18.6517	31.2503				1047.76	752.866	918.529	1706.67	1156.38	1478.35	2549.04	1511.53	1002.32
			8.62657	4.87215	3.50395	24.479	7.00165	37.5132	46.2062	31.0773	35.7488				1262.8	823.881	918.286	1670.55	1414.51	1418.7	1985.93	1219.43	1095.49
Fig. 6d		control	Gata5+; Tfeb fs
		0.926182	1.53944
		0.88058	1.53787
		1.22023	1.56617
		1.04097	1.87438
		1.52844	1.91054
		1.22809	0.929326
		1.49227	1.17935
		0.943479	0.998515
		0.660435	1.2391
		0.660435	1.13217
		0.448152	1.0394
		0.863283	1.92312
		1.0677	1.77059
		0.842841	1.82406
		1.14004	1.69826
		0.940334	1.38377
		1.08028	2.16686
		1.03625	2.57255
		0.717305	2.35853
		1.25734	2.42076
		1.11294	2.37849
		1.27612	2.68842
		0.970885	2.41019
		1.30664	1.96642
		0.646865	1.75276
		0.702043	1.84785
		0.979103	2.35619
		1.03076	2.07091
			2.0803
Fig. 6e		TGFβ1	0h		48h
			control	Gata5+ ;Tfeb fs	control	Gata5+ ;Tfeb fs
			26	35.8	27.5	70.7
			32.6	45.4	26.9	67.3
			27	49.9	28.3	75.6
			24.5	44.7	24.3	68.3
			24.3	38.9	28.7	72.9
			27.5	32.1	32.6	60.6
			23.7	33.4	42.2	67.2
			24.1	32.8	37.5	23.2
			23.8	32	23.1	67.5
			21.5	36.7	21.7	73
			21.9	39.1	12	73.3
			21.5	35.9	14.5	77.6
			20	27.9	15.7	76.4
			18.7	28.9	28.8	63.3
			15.8	33.5	21.3	73
			19.7	30.2	36.4	79.7
			18.8	30.8	24.7	20.3
			22.2	30.7	24.4	75.9
			24.3	34.3	18.2	66
			23.5	29.9	18.8	46.5
			23.2	26.7	15.4	64.3
			24.2	24.8	15	64.5
			19.7	25.9	22.9	19.9
			21.3	30.3	21.2	15.8
			22.8	42.1	15.9
			22.3	37.4	21.4
			20.1	36	25.8
			21.2	36.4	22
			27.7	34.6	15
			27.6	37.7	17.2
			26.2	28.1	43.2
			28.2	33.3	34.2
			26.7	30.5	32.5
			28.9	34	31.5
			27.8	49	21.9
			23.4	38.1	35.4
			27.6	38.9	24.8
					28.3

## Sheet: Fig. 7
Fig. 7a		ctrl								LC
		0	15'	30'	1h	2h	4h	8h	24h	0	15'	30'	1h	2h	4h	8h
		1.13506	0.527937	0.545095	0.803784	0.612407	0.881654	0.766828	1.52574	0.687637	0.700836	0.839419	0.802464	1.05191	0.935768	0.827541
		1.1443	0.613726	0.424989	0.893533	0.671799	0.814342	0.985922	1.66432	0.75363	0.875055	0.75099	0.815662	0.799824	0.99912	0.985922
		1.16146	0.399912	0.319402	0.50022	0.6652	0.894853	0.929168	1.44259	0.769468	1.06115	0.933128	0.803784	0.922569	0.937088	1.05851
		0.897492	0.394633	0.646722	0.49758	0.609767	0.688957	0.921249	1.19182	0.75363	0.875055	0.774747	0.721953	0.813022	0.91333	1.09811
		0.762868	0.435548	0.291685	0.66388	0.490981	0.790585	1.1641	1.82798	0.769468	1.06115	0.778707	0.970084	0.795864	0.889573	1.01892
		0.898812	0.390673	0.595249	0.513418	0.481742	0.75231	1.57848	1.23405	0.900132	0.809063	0.729872	0.760229	0.861857	0.856577	0.803784
		1.32735	0.439462	0.706278	1.4843	1.73991	1.37444	1.37668	1.99103	1.48879	0.726457	1.32511	1.45291	1.8565	2.27354	1.0157
		1.03587	0.479821	0.681614	1.19955	1.66592	1.20404	1.22197	1.74439	1.4148	0.912556	1.44843	1.31839	1.85426	2.43498	1.31839
		0.932735	0.372197	0.717489	0.970852	1.93049	0.941704	1.32735	2.5	1.40583	0.746637	1.77803	1.29148	2.28475	2.22422	1.26457
		0.950673	0.403587	0.762332	1.20179	1.53363	1.00897	1.67937	1.82287	1.43946	0.755605	1.19731	1.40359	1.75336	1.75112	1.43722
		1	0.41704	0.668161	1.1278	1.48879	1.20628	1.42601	1.59417	1.52915	0.641256	1.59417	1.54484	1.65022	1.60314	1.47309
		1.11883	0.450673	0.43722	1.03587	1.39238	1.09417	1.67652	1.68386	1.54036	0.647982	1.5852	1.35202	1.44843	1.52466	1.1861
		0.901345	0.325217	0.575652	0.853913	0.45913	0.782609	1.48	1.93043	1.58087	0.695652	1.49217	1.58435	1.84696	2.00174	1.19283
		0.733184	0.234783	0.497391	1.07304	0.513043	0.735652	1.67304	1.83652	1.43478	0.662609	1.42261	1.42435	1.78783	1.84348	1.22435
		1.11826	0.283478	0.57913	0.744348	0.532174	0.615652	1.66609	1.57043	1.17913	0.704348	1.28696	1.24696	1.8087	1.52	1.18783
		0.888696	0.243478	0.521739	0.893913	0.481739	0.61913	1.86261	1.82261	0.923478	0.827826	1.50609	0.961739	2.04348	1.30087	1.06087
		1.01913	0.269565	0.483478	0.893913	0.537391	0.516522	1.6	1.77565	0.76	0.754783	1.45391	1.38609	1.68348	1.6487	0.961739
		0.966957	0.255652	0.415652	0.845217	0.509565	0.493913		1.70783	1.00522	0.735652	1.53739	1.05913	1.82609	1.89043	1.1113
		1.05739														1.1113
		0.949565
Fig. 7b		0	0	0	0
		15'	-0.516618	0.232585	-0.051717
		30'	-0.0584255	0.384722	0.266327
		1h	0.52779	0.902596	0.88626
		2h	0.736897	1.29294	1.34974
		4h	-0.106467	1.40346	0.87757
		8h	0.73308	1.29226	1.26628
		24h	1.2178	1.34435	1.25988

## Sheet: Fig. 8
Fig. 8a		left											right
			shCtrl				shTFEB							shCtrl				shTGIF1
		0.05	-0.30265	1.29628	0.239631	-0.72155	1.25627	1.48706	2.67618	0.520194			0.05	-0.181686	-0.302646	0.705564	0.239631	1.36912	0.542873	3.27558	2.96892
		0.5	0.784036	3.19477	0.159957	3.02824	2.51185	3.31978	3.79909	3.22962			0.5	2.3398	0.784036	3.45343	0.159957	3.43127	1.61786	6.37453	3.43701
		1	1.32648	2.86316	0.802805	3.43863	2.74256	4.73122	4.21601	3.50615			1	3.18864	1.32648	4.33677	0.802805	4.2082	1.69938	5.70229	3.89728
		5	2.85133	5.18142	4.0129	4.61098	4.10726	5.48571	6.30948	3.87202			5	3.59924	2.85133	4.84698	4.0129	4.26053	3.38587	6.0106	4.9302
		10	4.78822	5.50018	2.95863	4.3983	3.98712	5.71854	5.64663	4.02406			10	3.5149	4.78822	5.57941	2.95863	4.11287	4.18304	6.17504	4.86824
Fig. 8b			TGFβ1
		siCtrl	0	1.19741	1.10065	1.30778	1.14147	1.05227	1.20043	1.114	1.0575	1.18815	0.992182	1.23405	0.902144	1.03142	1.14878	0.988737	0.992294	0.917605	0.921162
			0.05	0.775594	0.75594	0.801296	0.680346	0.681857	0.687905	0.543758	0.789155	0.82623	0.654981	0.782093	0.715006	0.782454	0.668643	0.988737	0.800237	0.81802	0.960285
			10	0.582073	0.586609	0.414255	0.458099	0.476242	0.438445	0.411349	0.317781	0.280706	0.301892	0.31425	0.33367	0.444576	0.483699	0.505039	0.469472	0.480142	0.565501
		siTfeb	0	0.692441	0.449028	0.488337	0.420302	0.486825	0.453564	0.616141	0.55082	0.667339	0.575536	0.609079	0.607314	0.661529	0.537048	0.611737	0.558388	0.497925	0.576171
			0.05	0.278186	0.303888	0.261555	0.284233	0.257019	0.267603	0.323077	0.563178	0.580832	0.536696	0.57024	0.441362	0.295199	0.309425	0.238293	0.22051	0.394784	0.458803
			10	0.423326	0.393089	0.299352	0.3946	0.396112	0.406695	0.496091	0.59319	0.448424	0.549054	0.543758	0.540227	0.44102	0.344991	0.423237	0.465916	0.366331	0.465916
Fig. 8c		left				right
		control	Gata5+; Tfeb flox/flox			control	Gata5+; Tfeb flox/flox
		4044.89	11297			6057.66	14735.3
		5663.41	17224.3			8182.11	16335.8
		6248.69	13819			9546.29	15932.8
		4433.74	6759.78			5277.88	11503.8
		3411.17	6344.89			5535.14	11572.5
		3947.16	5729.34			6177.44	6032.37
		5900.41	9175.67			3344.21	7673.78
		4379.8	3854.55			4208.03	6618.65
		4317.43	5092.14			6127.25	7980.78
		8462.57	3713.5			5537.35	6714.47
		3617.63	5062.99			5195.77	6367.72
		3277.92	5545.03			3997.52	5972.83
		8571.53	5367.3			6547.54	5346.4
		8013.63	5337.06			6883.13	5953.2
		8664.67	6011.34			6961.62	8272.67
		5395.91	7424.16			7103.14	8342.7
		4533.92	7627.48			7937.73	6902.29
		6149.75	5942.93			5516.3	8914.8
		4426.44	6284.9			4458.9	4538.48
		4862.61	8803.88			4051.72	9562.22
		3516	12902.8			4719.14
		3426.62	13178.4			4530.14
		3885.37	12130
		6301.01	7820.69
			9115.65
			3434.57
			8750.84
Fig. 8d		control	Gata5+; Tfeb flox/flox
		0.812886	0.666916
		0.807642	0.798027
		1.26653	0.550665
		0.967597	0.506961
		0.784042	0.576887
		0.898545	0.985952
		0.72985	0.83299
		0.56028	0.86096
		1.22545	0.702753
		1.10395	0.709746
		1.14066	0.937004
		1.15727	0.935256
		1.291	0.566398
		1.25429	0.688768
		0.758332	0.688662
		0.718138	1.01558
		1.27416	0.393904
		0.988779	0.388545
		1.31971	0.506448
		0.899012	0.444817
		0.967342	0.412661
		1.07453	1.13761
		1.22706	0.970183
		1.0539	0.691514
		1.52408	0.693807
		1.04817	1.11927
		1.04128	0.684633
		1.0906	1.02294
		0.852064	0.683486
		0.879587	1.00459
		0.802752	1.03211
		0.790138	0.942661
		0.817661	0.908257
		0.954128	0.83945
		0.807339	1.05161
		0.830275	0.949541
		0.927752	0.908257
		0.899083	0.850917
		1.25229	1.03326
		1.21789	0.863532
		1.3211	0.658257
		0.889908
Fig. 8e
		control	0	63.283	33.511	35.982	29.957	31.481	31.884	28.475	40.279	34.026	14.658	22.123	11.236	7.898	10.266	22.942	21.762	28.019	26.574	19.59	23.101
			0.5	14.706	26.765	17.82	33.34	17.46	22.957	27.968	35.717	40.875	28.545	46.259	32.976	83.58	65.628	46.404	41.508	37.39	69.697	42.966
			10	31.2	43.015	35.835	50.963	43.052	57.916	51.471	78.697	74.291	53.827	56.889	48.348	51.03	49.42	59.75	48.65	65	57.39	59.27
		Gata5+; Tfeb flox/flox	0	16.005	16.195	23.755	22.783	15.748	18.493	40.249	23.844	27.335	41.797	41.832	43.471	57.625	39.638	33.153	29.701	50.678	65.45	54.62	75.913	58.363
			0.5	55	54.952	74.337	74.638	30.333	73.198	45.305	41.829	41.843	39.05	43.288	46.722	36.675	122.32	86.147	66.303	51.488	83.763	67.964	73.672	50.525	53.67	50.481	81.92	81.976	87.504
			10	60.235	63.79	63.686	46.851	39.666	45.945	135.169	105.818	89.231	106.096	62.56	45.604	64.433	100.069	106.315	100.596	95.761

## Sheet: Fig. 9
Fig. 9a		Ctrl	TGFβ2
		1	0.348312
		1	0.741381
		1	0.207084
Fig. 9b			ctrl			dox
		ctrl	0.0422506	0.392857	1	0.0640884	0.607143	1.5
		3d	0.330347	0.428571	0.941176	0.0331366	0.142857	0.235294
		5d	1	1	1	0.0210604	0.0535714	0.147059
Fig. 9c			ctrl			dox
		ctrl	0.0183553	0.0996119	0.0888659	0.0340485	0.114753	0.107353
		3d	0.0365341	0.0411619	0.027362	0.00942277	0.0243805	0.0159608
		5d	1	1	1	0.501146	0.372622	0.332137

## Sheet: Fig. S5
Fig. S5		v			Ki67+	Ki67-
				control	407	274
				Gata5+; Tfebfs	404	293

[truncated: 5 more sheets: Fig. S6, Fig. S7, Fig. S8, Fig. S9, Fig. S10]
